# Supplementary material for: Genome-wide association study of type 2 diabetes in Africa
Source: Diabetologia. 2019 May 2;62(7):1204–11. doi: 10.1007/s00125-019-4880-7 (PMC6560001; doi:10.1007/s00125-019-4880-7)
Supplement: Supplementary file 2 — (XLSX 68 kb) [file 125_2019_4880_MOESM2_ESM.xlsx]

## Sheet: ESM Table 1
ESM Table 1: Sample characteristics of the Zulu and AADM samples included in the meta-analysis.
		Zulu		AADM
	Characteristic	Case	Control	Case	Control
	N	1602	976	1031	738
	sex (% female)	76.6	69.4	57.6	61.1
	Age	56.6 (0.2)	37.1 (0.5)	55.3 (0.3)	51.7 (0.4)
	Body Mass Index (BMI) kg/m2	34.4 (0.2)	28.4 (0.3)	26.7 (0.2)	26.1 (0.2)
	Waist circumference (cm)	108.5 (0.3)	93.2 (0.5)	93.9 (0.4)	90.0 (0.4)
	Hypertension (%)	76.8	19.4	62	51.8
	Fasting glucose (mg/dl)	NA	81.1 (0.3) [2 missing]	177.6 (2.9)	87.6 (0.4)
	Fasting cholesterol (mg/dl)	NA	73.9 (0.6) [1 missing]	209.7 (2.1)	201.0 (2.1)
	Fasting triglycerides (mg/dl)	NA	19.8 (0.4) [2 missing]	126.2 (3.1)	99.4 (1.9)

## Sheet: ESM Table 2
ESM Table 2. Direct and local detection of established loci.
Known signals and lead variants in Literature									Direct variants in Zulu/AADMa										Local variants in Zulu/AADMa										Detection
GENE	SNP	CHR	POS	EA	NEA	EAF	OR	Population	Proxy	Proxy SNP	r2 of proxy	EA	NEA	EAF	OR (95% CI)	P-value	Power (type 1 error=2.5×10-8)	Power (type 1 error=0.05)	Local variant	Chr	Pos	Neff	EA	NEA	EAF	OR (95% CI)	P-value	P-valuec
TCF7L2	rs7903146	10	114758349	T	C	0.18, 0.38	1.39	European	N	-	-	T	C	0.356	1.32 (1.22, 1.43)	1.9×10-13	1	1	rs7903146	10	114758349	399	T	C	0.355	1.32 (1.22, 1.43)	1.9×10-13	7.6×10-11	Both
SLC30A8	rs3802177	8	118185025	A	G	0.6, 0.91	1.14	European	N	-	-	A	G	0.943	1.33 (1.14, 1.56)	0.00012	4.5e-05	0.38	rs56843368	8	118179707	426	A	T	0.0634	0.72 (0.62, 0.84)	2.4e-05	0.01	Both
INS-IGF2	rs3842770	11	2178670	A	G	0.23	1.14	African American	N	-	-	A	G	0.304	1.14 (1.05, 1.24)	0.002	0.0063	0.87	rs12277475	11	2206933	593	T	C	0.219	1.28 (1.17, 1.40)	1.7×10-7	0.0001	Both
TMEM154	rs6813195	4	153520475	T	C	0.39, 0.71	1.08	European	N	-	-	T	C	0.613	1.12 (1.03, 1.21)	0.0022	0.00016	0.5	rs28716085	4	153459809	335	A	G	0.947	0.77 (0.64, 0.92)	0.002	0.68	Direct
GRB14-COBLL1	rs13389219	2	165528876	T	C	0.52, 0.65	1.07	European	N	-	-	T	C	0.193	1.14 (1.04, 1.26)	0.0058	1.4e-05	0.28	rs6432803	2	165609897	366	T	C	0.554	0.89 (0.83, 0.96)	0.0039	1	Direct
PEPD	rs3786897	19	33893008	A	G	0.56	1.1	East Asian	N	-	-	A	G	0.39	1.09 (1.01, 1.18)	0.011	0.00088	0.69	rs142897763	19	33979513	554	A	T	0.0109	0.45 (0.28, 0.74)	0.0014	0.77	Direct
RBMS1	rs7593730	2	161171454	A	G	0.77	1.11	European	N	-	-	A	G	0.663	1.11 (1.02, 1.20)	0.013	0.0011	0.71	rs764729	2	161126732	319	A	C	0.347	0.88 (0.81, 0.95)	0.0013	0.42	Direct
TLE4	rs13292136	9	81952128	T	C	0.93	1.11	European	N	-	-	T	C	0.951	1.25 (1.04, 1.50)	0.015	4.4e-06	0.2	rs539851661	9	82005477	611	T	G	0.0164	0.57 (0.40, 0.82)	0.0026	1	Direct
CDKAL1	rs10440833	6	20688121	A	T	0.23, 0.34	1.22	European	N	-	-	A	T	0.185	1.12 (1.02, 1.24)	0.021	0.057	0.98	rs73732657	6	20659725	612	A	G	0.975	0.39 (0.24, 0.64)	9.4e-05	0.058	Direct
AP3S2	rs2028299	15	90374257	A	C	0.31	1.1	South Asian	N	-	-	A	C	0.322	1.10 (1.01, 1.19)	0.028	0.0006	0.65	rs767474985	15	90320149	626	A	G	0.0884	0.76 (0.66, 0.88)	0.00035	0.22	Direct
CCDC85A	rs1116357	2	57287411	A	G	0.269, 0.299	1.09	East Asian	N	-	-	A	G	0.503	1.10 (1.02, 1.18)	0.029	0.00044	0.61	rs138966522	2	57233272	414	A	G	0.99	0.51 (0.32, 0.80)	0.0033	1.4	Direct
ADAMTS9	rs6795735	3	64705365	T	C	0.54, 0.65	1.08	European	N	-	-	T	C	0.074	0.85 (0.73, 0.99)	0.032	2.7e-06	0.18	rs111558778	3	64749671	534	A	G	0.0137	0.36 (0.24, 0.54)	7.6×10-7	0.00041	Local
KCNQ1b	rs231361	11	2691500	A	G	0.19, 0.3	1.09	European	N	-	-	A	G	0.329	1.07 (0.99, 1.16)	0.046	0.00033	0.58	rs550348407	11	2606759	480	A	C	0.0118	0.48 (0.31, 0.75)	0.0014	0.65	Direct
	rs231356		2705343	A	T	0.27	1.11	New lead in African American (r2=0.73 with rs231361)	N	-	-	A	T	0.248	1.07 (0.98, 1.17)	0.064	0.00067	0.66	rs550348407	11	2606759	480	A	C	0.0118	0.48 (0.31, 0.75)	0.0014	0.65	-
PRC1	rs12899811	15	91544076	A	G	0.29, 0.34	1.08	European	N	-	-	A	G	0.693	1.08 (0.99, 1.17)	0.058	0.00011	0.47	rs140825322	15	91617271	541	T	G	0.989	2.56 (1.65, 3.98)	2.9e-05	0.016	Local
SPRY2	rs1359790	13	80717156	A	G	0.69, 0.77	1.08	European	N	-	-	A	G	0.947	1.18 (1.00, 1.40)	0.067	1.4e-06	0.14	rs568844601	13	80673592	436	A	G	0.985	0.25 (0.12, 0.54)	5.8e-05	0.025	Local
C2CD4A-C2CD4B	rs7172432	15	62396389	A	G	0.58	1.11	East Asian	N	-	-	A	G	0.235	1.08 (0.99, 1.19)	0.08	0.00045	0.62	rs142118951	15	62377661	437	T	C	0.0115	0.32 (0.15, 0.65)	0.00095	0.42	-
DGKB	rs17168486	7	14898282	T	C	0.12, 0.22	1.11	European	N	-	-	T	C	0.098	1.10 (0.97, 1.24)	0.081	4.6e-05	0.38	rs142320172	7	14960625	543	T	C	0.989	1.94 (1.28, 2.95)	0.0018	0.96	-
ZBED3	rs6878122	5	76427311	A	G	0.08, 0.32	1.09	European	N	-	-	A	G	0.128	1.08 (0.97, 1.21)	0.084	2.2e-05	0.32	rs146017794	5	76386724	467	T	C	0.989	0.47 (0.30, 0.73)	0.00089	0.42	-
MIR4686	rs7107784	11	2215089	A	G	0.086, 0.101	1.14	East Asian	N	-	-	A	G	0.698	1.08 (0.99, 1.17)	0.12	0.0068	0.87	rs12277475	11	2206933	635	T	C	0.219	1.28 (1.17, 1.40)	1.7×10-7	0.00011	Local
CDC123-CAMK1D	rs12779790	10	12328010	A	G	0.183	1.11	European	N	-	-	A	G	0.166	1.09 (0.99, 1.21)	0.13	0.00019	0.53	rs56987985	10	12365493	640	A	G	0.411	1.15 (1.06, 1.24)	0.00033	0.21	-
TLE1	rs2796441	9	84308948	A	G	0.59, 0.91	1.07	European	N	-	-	A	G	0.893	1.08 (0.96, 1.23)	0.15	3.5e-06	0.19	rs947673	9	84255117	379	T	G	0.0503	1.35 (1.14, 1.62)	0.0011	0.41	-
CILP2-GATAD2A	rs10401969	19	19407718	T	C	0.03, 0.09	1.13	European	N	-	-	T	C	0.227	1.07 (0.98, 1.17)	0.15	0.0021	0.77	rs151210746	19	19333278	364	A	G	0.0106	0.48 (0.32, 0.70)	9.3e-05	0.034	Local
HHEX/IDE	rs5015480	10	94465559	T	C	0.53, 0.62	1.15	European	N	-	-	T	C	0.628	1.05 (0.97, 1.14)	0.15	0.021	0.94	rs368802742	10	94499475	399	T	C	0.0135	1.74 (1.11, 2.71)	0.016	1	-
GCK	rs4607517	7	44235668	A	G	0.16	1.07	European	N	-	-	A	G	0.081	0.91 (0.80, 1.04)	0.16	2.3e-06	0.17	rs3217967	7	44156287	447	A	G	0.0216	1.42 (1.10, 1.83)	0.0024	1	-
NOTCH2	rs10923931	1	120517959	T	G	0.106	1.13	European	N	-	-	T	G	0.352	1.05 (0.98, 1.14)	0.17	0.0062	0.87	rs146586247	1	120436336	152	A	G	0.988	1.99 (1.18, 3.37)	0.011	1	-
HNF1B (TCF2)	rs11651755	17	36099840	T	C	0.46	1.1	European	N	-	-	T	C	0.778	0.93 (0.85, 1.02)	0.17	0.0002	0.53	rs545717940	17	36079617	534	C	G	0.0281	1.55 (1.19, 2.03)	0.0014	0.76	-
WFS1	rs4458523	4	6289986	T	G	0.54, 0.63	1.1	European	N	-	-	T	G	0.543	0.96 (0.89, 1.04)	0.23	0.0011	0.71	rs4429787	4	6214601	721	A	G	0.115	1.16 (1.03, 1.30)	0.0012	0.85	-
GCKR	rs780094	2	27741237	T	C	0.62	1.06	European	N	-	-	T	C	0.853	1.06 (0.95, 1.18)	0.25	3.5e-06	0.19	rs367640010	2	27651537	315	A	G	0.981	1.63 (1.18, 2.25)	0.0031	0.97	-
FTO	rs9936385	16	53819169	T	C	0.36, 0.41	1.13	European	N	-	-	T	C	0.465	0.96 (0.89, 1.04)	0.25	0.0069	0.87	rs148828108	16	53896810	603	T	C	0.957	0.78 (0.66, 0.94)	0.001	0.6	-
KLHDC5	rs10842994	12	27965150	T	C	0.75, 0.92	1.1	European	N	-	-	T	C	0.963	1.20 (1.00, 1.44)	0.26	2.6e-06	0.17	rs546633617	12	27960488	424	C	G	0.0224	0.63 (0.46, 0.85)	0.0026	1	-
HMGA2b	rs2261181	12	66212318	T	C	0.06, 0.13	1.13	European	N	-	-	T	C	0.255	0.96 (0.88, 1.04)	0.29	0.0029	0.8	rs143879395	12	66224812	401	T	G	0.0197	1.75 (1.30, 2.34)	0.00026	0.11	-
	rs343092		66250940	T	G	0.81	1.16	New lead in African American (r2=0.64 with rs2261181 in Europeans)	N	-	-	T	G	0.973	0.84 (0.65, 1.08)	0.15	4.9e-06	0.21	rs143879395	12	66224812	342	T	G	0.0197	1.75 (1.30, 2.34)	0.00026	0.091	-
JAZF1	rs849135	7	28196413	A	G	0.5, 0.53	1.11	European	N	-	-	A	G	0.853	1.06 (0.95, 1.18)	0.3	0.00012	0.48	rs77100512	7	28290988	498	A	G	0.985	1.77 (1.21, 2.59)	0.0036	1	-
BCL2	rs12454712	18	60845884	T	C	0.63	1.09	European	N	-	-	T	C	0.814	1.05 (0.95, 1.16)	0.32	4.4e-05	0.38	rs535568764	18	60911199	474	A	G	0.0163	0.28 (0.15, 0.52)	2.5e-05	0.012	Local
UBE2E2	rs1496653	3	23454790	A	G	0.66, 0.83	1.09	European	N	-	-	A	G	0.626	0.96 (0.89, 1.04)	0.33	0.00032	0.58	rs1695188	3	23504134	364	C	G	0.372	1.14 (1.06, 1.24)	0.00027	0.099	-
THADA	rs10203174	2	43690030	T	C	0.88, 0.94	1.14	European	N	-	-	T	C	0.6	0.97 (0.90, 1.05)	0.33	0.013	0.92	rs10165527	2	43782868	400	T	C	0.688	1.16 (1.07, 1.25)	0.00063	0.25	-
HNF1A	rs7957197	12	121460686	A	T	0.728, 0.832	1.07	European	N	-	-	A	T	0.782	0.96 (0.88, 1.05)	0.35	2.4e-05	0.33	rs10849828	12	121433844	492	A	G	0.506	0.88 (0.81, 0.94)	0.00067	0.33	-
LEP- MIR129	rs791595	7	127862802	A	G	0.08	1.17	East Asian	N	-	-	A	G	0.461	1.03 (0.96, 1.11)	0.35	0.072	0.98	rs10236932	7	127843934	477	C	G	0.1	0.81 (0.70, 0.92)	0.0018	0.86	-
TP53INP1	rs896854	8	95960511	T	C	0.48	1.06	European	N	-	-	T	C	0.779	1.04 (0.95, 1.14)	0.36	7.7e-06	0.24	rs138603130	8	95985228	477	T	C	0.0286	0.73 (0.56, 0.95)	0.021	1	-
PSMD6	rs831571	3	64048297	T	C	0.61	1.09	East Asian	N	-	-	T	C	0.828	1.05 (0.96, 1.16)	0.37	6.3e-05	0.41	rs112562260	3	64061477	460	A	T	0.825	1.21 (1.10, 1.34)	0.00028	0.13	-
RASGRP1	rs7403531	15	38822905	T	C	0.346	1.1	East Asian	N	-	-	T	C	0.173	1.05 (0.95, 1.16)	0.38	0.0001	0.46	rs74009829	15	38841940	359	A	G	0.746	1.17 (1.08, 1.28)	0.00026	0.093	-
ARL15	rs702634	5	53271420	A	G	0.67, 0.86	1.06	European	N	-	-	A	G	0.77	1.04 (0.95, 1.14)	0.4	8.8e-06	0.25	rs2253600	5	53222780	443	A	T	0.109	1.18 (1.05, 1.33)	0.00028	0.12	-
ADCY5	rs11717195	3	123082398	T	C	0.74, 0.82	1.11	European	N	-	-	T	C	0.937	1.07 (0.92, 1.25)	0.4	9.8e-06	0.26	rs140540864	3	122988829	513	A	C	0.946	0.76 (0.65, 0.90)	0.00048	0.24	-
DNER	rs1861612	2	230522398	T	C	0.64	1.29	American Indians	N	-	-	T	C	0.562	0.98 (0.91, 1.05)	0.4	0.88	1	rs531344800	2	230481257	498	A	G	0.015	0.47 (0.25, 0.89)	0.019	1	-
FAF1	rs17106184	1	50909985	A	G	0.58, 0.95	1.1	European	N	-	-	A	G	0.862	1.08 (0.97, 1.20)	0.41	6.6e-05	0.42	rs3992627	1	50830955	270	A	G	0.811	0.86 (0.78, 0.96)	0.0053	1	-
CCND2	rs11063069	12	4374373	A	G	0.21	1.12	European	N	-	-	A	G	0.18	0.96 (0.87, 1.06)	0.44	0.00048	0.62	rs114226687	12	4379405	490	C	G	0.979	0.72 (0.55, 0.94)	0.00068	0.33	-
CENPW	rs11759026	6	126792095	A	G	0.232	1.1	European	N	-	-	A	G	0.05	1.08 (0.90, 1.28)	0.45	3.4e-06	0.19	rs13204753	6	126825446	240	T	C	0.0122	0.33 (0.16, 0.68)	0.0012	0.29	-
LPP	rs6808574	3	187740523	T	C	0.6, 0.98	1.07	European	N	-	-	T	C	0.722	1.03 (0.95, 1.11)	0.47	3.9e-05	0.37	rs7619439	3	187802067	562	T	C	0.469	1.15 (1.07, 1.24)	0.00018	0.1	-
TOMM40-APOE	rs157582	19	45396219	T	C	0.766	1.13	European	N	-	-	T	C	0.409	1.02 (0.95, 1.11)	0.47	0.0072	0.88	rs151163116	19	45347187	671	T	C	0.0369	1.46 (1.17, 1.82)	0.00029	0.19	-
KCNQ1b	rs163184	11	2847069	T	G	0.37, 0.49	1.09	European	N	-	-	T	G	0.152	0.97 (0.87, 1.07)	0.47	4.4e-05	0.38	rs112113213	11	2869077	564	T	C	0.0458	0.67 (0.54, 0.83)	0.0003	0.17	-
	rs2283228		2849530	A	C	0.98	1.2	New lead in African Americans	N	-	-	A	C	0.899	1.03 (0.91, 1.17)	0.6	0.0036	0.82	rs112113213	11	2869077	564	T	C	0.0458	0.67 (0.54, 0.83)	0.0003	0.17	-
KLF14	rs972283	7	130466854	A	G	0.55	1.07	European	N	-	-	A	G	0.917	1.03 (0.89, 1.18)	0.49	2.1e-06	0.16	rs111731404	7	130433272	545	A	C	0.971	1.21 (0.97, 1.51)	0.0022	1	-
ATP8B2	rs67156297	1	154336716	A	G	0.086, 0.102	1.14	East Asian	N	-	-	A	G	0.147	0.97 (0.87, 1.08)	0.49	0.00075	0.67	rs552872510	1	154345066	393	T	C	0.974	1.48 (1.12, 1.97)	0.0067	1	-
KCNJ11	rs5215	11	17408630	T	C	0.35, 0.46	1.07	European	N	-	-	T	C	0.051	0.97 (0.82, 1.14)	0.5	8.7e-07	0.12	rs191268276	11	17363650	468	T	C	0.989	2.76 (1.35, 5.61)	0.0037	1	-
MTMR3 (ASCC2)	rs41278853	22	30416527	A	G	0.921	1.14	European	N	-	-	A	G	0.917	1.04 (0.91, 1.19)	0.51	0.00013	0.48	rs5763675	22	30386385	440	A	G	0.0622	0.79 (0.67, 0.92)	0.0072	1	-
ZMIZ1	rs12571751	10	80942631	A	G	0.52, 0.56	1.08	European	N	-	-	A	G	0.624	1.02 (0.94, 1.11)	0.53	0.00013	0.49	rs73298194	10	80895186	559	T	G	0.967	0.67 (0.52, 0.86)	0.0025	1	-
TSPAN8-LGR5	rs7955901	12	71433293	T	C	0.42, 0.49	1.07	European	N	-	-	T	C	0.226	0.97 (0.89, 1.06)	0.54	2.5e-05	0.33	rs184946351	12	71505064	465	T	C	0.964	0.64 (0.51, 0.82)	0.0003	0.14	-
IRS1	rs2943640	2	227093585	A	C	0.61, 0.66	1.1	European	N	-	-	A	C	0.979	0.92 (0.68, 1.23)	0.57	4e-07	0.1	rs116345451	2	227165167	481	A	G	0.967	1.47 (1.17, 1.84)	0.00082	0.39	-
BCAR1	rs7202877	16	75247245	T	G	0.86, 0.92	1.12	European	N	-	-	T	G	0.829	1.03 (0.93, 1.13)	0.57	0.00043	0.61	rs139796060	16	75311994	781	T	C	0.97	1.47 (1.18, 1.82)	0.00023	0.18	-
INAFM2	rs67839313	15	40619724	T	C	0.261, 0.281	1.09	East Asian	N	-	-	T	C	0.213	0.99 (0.90, 1.08)	0.6	9.4e-05	0.45	rs186115827	15	40574176	523	C	G	0.018	0.58 (0.44, 0.78)	0.00037	0.19	-
SRR	rs391300	17	2216258	A	G	0.62	1.28	East Asian	N	-	-	A	G	0.411	0.98 (0.91, 1.06)	0.61	0.82	1	rs143087911	17	2292497	492	T	C	0.986	1.63 (1.19, 2.23)	0.0025	1	-
DMRTA1	rs1575972	9	22301092	A	T	0.935, 0.95	1.19	East Asian	N	-	-	A	T	0.664	1.01 (0.93, 1.09)	0.63	0.11	0.99	rs149826831	9	22242597	687	A	T	0.0136	3.10 (1.45, 6.65)	0.0017	1	-
CDKN2A/B	rs10811661	9	22134094	T	C	0.81, 0.84	1.18	European	N	-	-	T	C	0.971	0.95 (0.76, 1.19)	0.66	1.9e-05	0.31	rs114110369	9	22212314	576	T	C	0.97	0.66 (0.51, 0.85)	0.002	1	-
DUSP8	rs2334499	11	1696849	T	C	0.412	1.11	European	N	-	-	T	C	0.0562	0.97 (0.82, 1.14)	0.68	7.3e-06	0.24	rs7946777	11	1737832	594	A	G	0.315	0.88 (0.81, 0.95)	0.0014	0.86	-
POU5F1-TCF19	rs3132524	6	31136714	A	G	0.43, 0.73	1.07	European	N	-	-	A	G	0.871	1.02 (0.91, 1.15)	0.68	4e-06	0.2	rs139975409	6	31191259	1190	A	C	0.0559	1.34 (1.11, 1.62)	0.0025	1	-
ZFAND3	rs9470794	6	38106844	T	C	0.27	1.12	East Asian	N	-	-	T	C	0.22	1.01 (0.92, 1.11)	0.69	0.00089	0.69	rs143343400	6	38135186	437	T	C	0.0212	0.59 (0.41, 0.85)	0.0042	1	-
HNF4A- FITM2- R3HDML	rs6017317	20	42946966	T	G	0.48	1.09	East Asian	N	-	-	T	G	0.561	1.02 (0.94, 1.10)	0.72	0.00043	0.61	rs3212179	20	43034472	548	T	C	0.0304	1.47 (1.15, 1.87)	0.0017	0.94	-
MPHOSPH9	rs4275659	12	123447928	T	C	0.53, 0.78	1.06	European	N	-	-	T	C	0.0407	0.96 (0.78, 1.17)	0.73	2.8e-07	0.09	rs6489245	12	123360151	243	A	G	0.601	1.10 (1.01, 1.18)	0.017	1	-
HLA-B	rs2244020	6	31347451	A	G	0.69	1.09	African American	N	-	-	A	G	0.732	1.01 (0.92, 1.11)	0.78	7.8e-05	0.43	rs114093160	6	31258371	1602	A	G	0.027	1.42 (1.12, 1.81)	0.0044	1	-
PAX4-ARF5-SND1	rs10229583	7	127246903	A	G	0.825	1.14	East Asian	N	-	-	A	G	0.75	0.99 (0.91, 1.08)	0.84	0.0048	0.85	rs806196	7	127248414	345	A	G	0.362	0.89 (0.83, 0.96)	0.003	1	-
PTPRD	rs17584499	9	8879118	T	C	0.06	1.57	East Asian	N	-	-	T	C	0.0609	0.97 (0.84, 1.13)	0.84	0.64	1	rs78370444	9	8863241	816	A	G	0.115	1.19 (1.06, 1.33)	0.004	1	-
VPS26A	rs1802295	10	70931474	A	G	0.26	1.08	South Asian	N	-	-	A	G	0.0266	1.01 (0.81, 1.27)	0.85	4.5e-07	0.1	rs111498198	10	71012645	507	A	C	0.019	0.68 (0.51, 0.89)	0.012	1	-
HNF4A	rs4812829	20	42989267	A	G	0.29	1.09	South Asian	N	-	-	A	G	0.067	1.01 (0.87, 1.19)	0.87	3.4e-06	0.19	rs3212179	20	43034472	554	T	C	0.0304	1.47 (1.15, 1.87)	0.0017	0.95	-
MC4R	rs12970134	18	57884750	A	G	0.2, 0.3	1.08	European	N	-	-	A	G	0.106	0.99 (0.88, 1.12)	0.89	6.9e-06	0.23	rs73964722	18	57956343	593	T	G	0.978	1.62 (1.21, 2.17)	0.0013	0.75	-
IGF2BP2	rs4402960	3	185511687	T	G	0.27, 0.33	1.13	European	N	-	-	T	G	0.583	0.98 (0.91, 1.06)	0.9	0.0067	0.87	rs73063014	3	185552583	382	T	C	0.106	0.79 (0.70, 0.90)	6.2e-05	0.024	Local
ASB3	rs9309245	2	53397048	C	G	0.164, 0.186	1.1	European	N	-	-	C	G	0.628	1.01 (0.93, 1.09)	0.91	0.00079	0.67	-	2	rs8090011	747	A	C	0.967	1.56 (1.20, 2.04)	0.0011	0.84	-
GRK5	rs10886471	10	121149403	T	C	0.778	1.12	East Asian	N	-	-	T	C	0.912	0.99 (0.86, 1.14)	0.91	3.6e-05	0.36	rs148793804	10	121193209	503	A	G	0.0198	0.40 (0.23, 0.69)	0.00074	0.37	-
ST6GAL1	rs16861329	3	186666461	A	G	0.75	1.09	South Asian	N	-	-	A	G	0.958	1.01 (0.84, 1.22)	0.91	1.4e-06	0.15	rs737509	3	186709857	514	A	G	0.566	0.88 (0.81, 0.95)	0.00076	0.39	-
GIPR	rs8108269	19	46158513	T	G	0.31	1.08	European	N	-	-	T	G	0.379	1.00 (0.93, 1.08)	0.93	0.00016	0.51	rs113750693	19	46096523	608	C	G	0.98	0.65 (0.48, 0.87)	0.0034	1	-
BCL11A	rs243088	2	60568745	A	T	0.45, 0.48	1.07	European	N	-	-	A	T	0.591	1.00 (0.92, 1.07)	0.93	6.4e-05	0.41	rs7587924	2	60500158	546	T	C	0.767	1.15 (1.06, 1.26)	0.0003	0.17	-
GLIS3	rs7041847	9	4287466	A	G	0.41	1.1	East Asian	N	-	-	A	G	0.953	1.01 (0.85, 1.21)	0.94	3.3e-06	0.19	rs4740758	9	4219947	1055	A	G	0.256	1.18 (1.09, 1.29)	8.5e-05	0.089	-
MAEA	rs6815464	4	1309901	C	G	0.58	1.13	East Asian	N	-	-	C	G	0.865	1.01 (0.90, 1.12)	0.94	0.00035	0.59	rs73793162	4	1234705	668	A	G	0.118	1.22 (1.08, 1.37)	0.0018	1	-
PROX1	rs2075423	1	214154719	T	G	0.55, 0.69	1.07	European	N	-	-	T	G	0.61	1.01 (0.94, 1.10)	0.95	5.9e-05	0.41	rs536661573	1	214116736	385	T	C	0.0157	0.43 (0.29, 0.65)	5.8e-05	0.022	Local
KCNK16	rs1535500	6	39284050	T	G	0.42	1.08	East Asian	N	-	-	T	G	0.894	1.02 (0.91, 1.15)	0.96	9.1e-06	0.25	rs116642905	6	39319276	669	A	G	0.0331	1.55 (1.23, 1.94)	0.0002	0.13	-
ZFAND6	rs11634397	15	80432222	A	G	0.6	1.06	European	N	-	-	A	G	0.43	1.00 (0.93, 1.08)	0.97	2.5e-05	0.33	rs76523323	15	80339543	520	C	G	0.111	0.87 (0.77, 0.97)	0.0044	1	-
GPSM1	rs11787792	9	139252148	A	G	0.874	1.15	East Asian	N	-	-	A	G	0.808	1.00 (0.91, 1.10)	0.99	0.0042	0.84	rs73670218	9	139153480	427	A	G	0.0391	0.77 (0.64, 0.93)	0.0053	1	-
ANK1	rs515071	8	41519462	A	G	0.794	1.18	East Asian	N	-	-	A	G	0.731	1.02 (0.94, 1.11)	0.99	0.045	0.97	rs144140216	8	41595162	621	T	C	0.0117	0.55 (0.36, 0.84)	0.0064	1	-
SSR1-RREB1	rs9505118	6	7290437	A	G	0.35, 0.75	1.06	European	N	-	-	A	G	0.761	1.13 (1.04, 1.24)	0.0035	8.9e-06	0.25	rs193150837	6	7200744	427	T	C	0.0298	2.19 (1.36, 3.51)	0.00078	0.33	Direct
MACF1	rs2296172	1	39835817	G	A	0.234	1.1	European	Y	rs61779275	0.9934	T	C	0.0319	0.95 (0.77, 1.17)	0.59	1.4e-06	0.15	rs147147341	1	39878015	252	A	G	0.94	1.38 (1.15, 1.67)	0.00059	0.15	-
SLC16A13	rs312457	17	6940393	G	A	0.078	1.2	East Asian	Y	rs58223766	0.9671	T	C	0.0609	1.15 (0.97, 1.36)	0.11	0.00028	0.56	rs8078997	17	6886823	563	T	C	0.963	1.46 (1.18, 1.82)	0.0016	0.92	-
LAMA1	rs8090011	18	7068462	G	C	0.38	1.13	European	N	-	-	-	-	-	,	-	-	-	rs12956495	18	7018978	592	T	C	0.542	0.86 (0.80, 0.93)	0.00025	0.15	-
CENTD2-ARAP1	rs1552224	11	72433098	A	C	0.76, 0.87	1.11	European	N	-	-	-	-	-	,	-	-	-	rs556594039	11	72410226	455	A	G	0.0109	3.14 (1.42, 6.96)	0.0022	1	-
CDKN2A-B	rs944801	9	22051670	C	G	0.54, 0.62	1.08	European	Y	rs1556515	0.9398	T	C	0.984	0.88 (0.64, 1.21)	0.44	1.7e-07	0.08	rs16905635	9	22086883	458	T	C	0.826	0.87 (0.79, 0.96)	0.0032	1	-
TBC1D4	rs61736969	13	75898521	G	C	0.17	10.3	Greenland	N	-	-	-	-	-	,	-	-	-	rs192686966	13	75849705	563	T	G	0.963	0.69 (0.55, 0.87)	0.0017	0.97	-
TMEM163	rs998451	2	135429288	G	A	0.86, 0.91	1.56	South Asian	N	-	-	-	-	-	,	-	-	-	rs114760154	2	135476015	433	T	G	0.0327	1.49 (1.17, 1.90)	0.00085	0.37	-
PPARG	rs1801282	3	12393125	C	G	0.82, 0.9	1.13	European	N	-	-	-	-	-	,	-	-	-	rs9833097	3	12478817	352	A	G	0.107	1.19 (1.05, 1.34)	0.0035	1	-
MTNR1B	rs10830963	11	92708710	G	C	0.22, 0.34	1.1	European	N	-	-	-	-	-	,	-	-	-	rs11020107	11	92667730	528	C	G	0.366	1.15 (1.06, 1.24)	0.0005	0.26	-
ANKRD55	rs459193	5	55806751	G	A	0.68, 0.76	1.08	European	Y	rs465002	1	T	C	0.419	1.06 (0.98, 1.14)	0.1	0.00018	0.52	rs149144310	5	55784294	586	A	C	0.0428	0.76 (0.63, 0.92)	0.0011	0.65	-
HMG20A	rs7178572	15	77747190	G	A	0.66, 0.71	1.07	South Asian	Y	rs11633054	1	G	A	0.615	0.94 (0.87, 1.02)	0.11	5e-05	0.39	rs62007297	15	77709448	459	C	G	0.371	1.15 (1.06, 1.24)	0.00059	0.27	-
PAM	rs35658696	5	102338811	G	A	0.05	1.23	European	N	-	-	-	-	-	,	-	-	-	rs116570666	5	102420073	420	C	G	0.0147	0.62 (0.46, 0.84)	0.0011	0.44	-
CCND2	rs76895963	12	4384844	T	G	0.985	1.82	European	N	-	-	-	-	-	,	-	-	-	rs114226687	12	4379405	497	C	G	0.979	0.72 (0.55, 0.94)	0.00068	0.34	-
HNF1A	rs483353044	8	121437091	A	G	0.021	4.96	Latino	N	-	-	-	-	-	,	-	-	-	rs6980923	8	121428190	420	A	G	0.27	0.89 (0.81, 0.96)	0.0028	1	-
FAM60A	rs147538848	12	31466613	A	G	0.184, 0.21	1.11	East Asian	N	-	-	-	-	-	,	-	-	-	rs74701082	12	31447264	563	T	C	0.968	1.46 (1.17, 1.83)	0.0014	0.8	-
DUSP9	rs5945326	23	152899922	G	A	0.21	1.27	European	Y	rs4898364	0.9931	T	C	0.131	0.98 (0.88, 1.10)	0.73	-	-	-	23	152922359	336	T	C	0.957	1.53 (1.24, 1.89)	9.6e-05	0.032	Local

## Sheet: ESM Table 3
ESM Table 3: T2D susceptibility loci with combined Zulu and AADM meta-analysis with 2.5x10-8 ≤ p-value < 1x10-5.
SNP	Chr.	Position (bp, build 37)	Allelesa		Locus/nearest gene(s)	Zulu GWAS			AADM GWAS			Meta-analysis
			Risk	Other		Risk allele frequency	p-value	OR (95% CI)	Risk allele frequency	p-value	OR (95% CI)	Weighted mean risk allele frequency	p-value	OR (95% CI)	Q p-value Zulu vs AADM
rs76859863	13	30756207	G	A	LINC00544, KATNAL1	0.823	0.0002	1.24 (1.11, 1.39)	0.845	0.00014	1.45 (1.20, 1.76)	0.832	1.8×10-7	1.29 (1.17, 1.42)	0.62
rs12277475	11	2206933	T	C	INSb	0.262	3.5×10-6	1.27 (1.15, 1.40)	0.16	0.0071	1.32 (1.09, 1.59)	0.219	2.0×10-7	1.28 (1.17, 1.40)	0.35
rs141311255	3	147874634	C	T	LOC440982, AGTR1	0.92	0.00022	1.38 (1.16, 1.63)	0.964	0.00072	1.93 (1.31, 2.84)	0.938	7.5×10-7	1.45 (1.24, 1.70)	0.85
rs57261374	18	28423906	G	C	MIR302F,DSC3	0.856	0.00077	1.25 (1.10, 1.42)	0.836	0.0003	1.43 (1.18, 1.73)	0.848	1.2×10-6	1.30 (1.17, 1.45)	0.56
rs11466334	19	41847737	A	G	TGFB1	0.079	0.0051	1.29 (1.08, 1.54)	0.116	1.6e-05	1.64 (1.30, 2.06)	0.094	1.2×10-6	1.41 (1.23, 1.63)	0.14
rs9847133	3	8250522	T	C	LOC101927394,LMCD1-AS1	0.65	0.0015	1.16 (1.06, 1.27)	0.608	0.00012	1.33 (1.15, 1.54)	0.633	1.4×10-6	1.20 (1.11, 1.30)	0.38
rs113052081	6	41168979	T	C	TREML2	0.988	7.3×10-6	2.98 (1.85, 4.80)	0.984	0.03	1.96 (1.06, 3.62)	0.986	1.7×10-6	2.55 (1.74, 3.72)	0.22
rs73741124	6	22926037	C	A	HDGFL1,NRSN1	0.985	0.00017	2.04 (1.41, 2.95)	0.983	0.0025	2.28 (1.32, 3.95)	0.984	1.8×10-6	2.11 (1.55, 2.87)	0.91
rs115351876	7	1769352	T	C	ELFN1	0.025	7.1e-05	1.76 (1.33, 2.32)	0.044	0.0081	1.58 (1.12, 2.24)	0.033	2.6×10-6	1.69 (1.36, 2.10)	0.59
rs60227687	11	76385728	A	G	LRRC32,GUCY2EP	0.068	6.2e-05	1.47 (1.22, 1.78)	0.043	0.013	1.59 (1.10, 2.31)	0.058	2.7×10-6	1.50 (1.26, 1.77)	0.5
rs115585699	12	98779786	T	C	MIR4303,SLC9A7P1	0.974	1.6e-05	1.85 (1.40, 2.45)	0.977	0.023	1.68 (1.07, 2.63)	0.975	2.7×10-6	1.80 (1.42, 2.29)	0.3
rs6026382	20	57166284	T	C	APCDD1L-AS1	0.972	0.0017	1.56 (1.18, 2.06)	0.953	0.00033	2.03 (1.37, 3.00)	0.964	3.1×10-6	1.70 (1.36, 2.14)	0.48
rs144050412	1	28959462	A	G	TAF12	0.017	0.033	1.51 (1.03, 2.20)	0.014	2.1×10-6	5.75 (2.48, 13.33)	0.016	3.5×10-6	1.88 (1.33, 2.66)	0.027
rs138768039	6	104562310	T	C	HACE1	0.989	3.4e-05	2.37 (1.58, 3.56)	0.981	0.02	1.95 (1.10, 3.45)	0.986	3.7×10-6	2.22 (1.59, 3.10)	0.37
15:90080605:A:G	15	90080605	A	G	LINC00928,TICRR	0.887	0.0014	1.26 (1.09, 1.46)	0.948	0.0005	1.86 (1.31, 2.63)	0.913	3.8×10-6	1.34 (1.17, 1.53)	0.55
rs2147479	13	106074896	T	C	LINC01309,DAOA-AS1	0.656	0.014	1.12 (1.02, 1.23)	0.667	1.1e-05	1.39 (1.20, 1.61)	0.66	3.8×10-6	1.19 (1.10, 1.29)	0.079
rs887400	17	60945840	A	G	MIR548W	0.983	8.1e-05	1.99 (1.41, 2.81)	0.932	0.01	1.45 (1.09, 1.93)	0.962	3.9×10-6	1.65 (1.33, 2.06)	0.56
rs4253735	22	46611026	G	A	PPARA	0.025	0.011	1.43 (1.09, 1.88)	0.02	2.3e-05	3.32 (1.81, 6.07)	0.023	4.2×10-6	1.65 (1.28, 2.12)	0.12
rs80240198	5	19054178	T	C	LOC401177,CDH18	0.964	0.0033	1.42 (1.12, 1.79)	0.949	0.0002	1.80 (1.32, 2.47)	0.958	4.4×10-6	1.54 (1.28, 1.86)	0.35
rs7747641	6	170418905	C	T	LINC00574,LOC102724511	0.963	0.0013	1.48 (1.17, 1.88)	0.941	0.00078	1.71 (1.25, 2.35)	0.954	4.9×10-6	1.56 (1.29, 1.89)	0.63
rs1468308	19	15026063	C	A	OR7A17,OR7C2	0.387	0.00017	1.19 (1.09, 1.30)	0.47	0.0061	1.23 (1.06, 1.42)	0.422	4.9×10-6	1.20 (1.11, 1.29)	0.74
rs74927455	8	53032943	G	A	ST18	0.921	0.0002	1.35 (1.15, 1.58)	0.883	0.0058	1.36 (1.09, 1.69)	0.905	5.0×10-6	1.35 (1.19, 1.54)	0.77
rs73838836	4	96373610	A	G	UNC5C	0.029	0.021	1.38 (1.05, 1.81)	0.014	1.1e-05	12.22 (2.81, 53.14)	0.023	5.3×10-6	1.48 (1.13, 1.94)	0.064
rs56981400	3	71744124	G	T	EIF4E3	0.972	0.0055	1.45 (1.12, 1.88)	0.989	0.00012	6.27 (2.29, 17.16)	0.979	5.4×10-6	1.59 (1.23, 2.05)	0.26
rs74073568	1	57260359	G	A	C1orf168	0.86	0.0016	1.23 (1.08, 1.40)	0.915	0.00066	1.60 (1.22, 2.09)	0.883	5.4×10-6	1.29 (1.15, 1.45)	0.58
rs80268399	11	84152134	T	C	DLG2	0.987	0.001	2.00 (1.32, 3.02)	0.94	0.0018	1.58 (1.18, 2.10)	0.967	5.4×10-6	1.71 (1.34, 2.16)	0.8
rs12885036	14	65228594	C	T	SPTB	0.925	0.013	1.23 (1.04, 1.45)	0.89	4.1e-05	1.60 (1.28, 2.00)	0.91	7.2×10-6	1.34 (1.18, 1.53)	0.13
rs7534008	1	69048029	T	C	DEPDC1-AS1,LRRC7	0.384	0.0023	1.15 (1.05, 1.26)	0.519	0.00056	1.28 (1.11, 1.47)	0.44	7.4×10-6	1.18 (1.10, 1.28)	0.51
rs17746147	10	114599035	C	G	LOC103344931,TCF7L2	0.954	3.7e-05	1.58 (1.27, 1.96)	0.97	0.035	1.63 (1.03, 2.55)	0.961	7.4×10-6	1.59 (1.30, 1.93)	0.29
rs140120210	7	143433024	C	T	TCAF2,CTAGE6	0.985	0.00074	1.93 (1.32, 2.83)	0.988	0.0026	3.24 (1.46, 7.21)	0.986	7.5×10-6	2.13 (1.50, 3.01)	0.91
rs12231031	12	63788021	C	G	AVPR1A,DPY19L2	0.82	3.8e-05	1.27 (1.14, 1.43)	0.848	0.034	1.24 (1.02, 1.51)	0.832	8.2×10-6	1.27 (1.15, 1.40)	0.3
rs139481214	18	27615636	T	C	CDH2,MIR302F	0.969	0.0002	1.60 (1.25, 2.06)	0.97	0.012	1.67 (1.12, 2.49)	0.97	8.3×10-6	1.62 (1.31, 2.01)	0.63
rs77741372	5	77532068	C	T	AP3B1	0.043	0.014	1.32 (1.06, 1.65)	0.014	4.7e-05	6.47 (2.17, 19.32)	0.031	8.3×10-6	1.41 (1.13, 1.75)	0.13
rs3897727	12	101218303	T	A	ANO4	0.266	0.00013	1.21 (1.10, 1.34)	0.232	0.012	1.24 (1.05, 1.46)	0.252	8.4×10-6	1.22 (1.12, 1.33)	0.59
rs7364276	22	49481929	T	C	LINC01310	0.807	0.00069	1.21 (1.09, 1.36)	0.76	0.0025	1.28 (1.09, 1.51)	0.788	8.5×10-6	1.23 (1.13, 1.35)	0.91
rs115175234	7	101942962	G	A	SH2B2	0.025	0.009	1.46 (1.10, 1.94)	0.046	0.00011	1.96 (1.38, 2.79)	0.034	8.9×10-6	1.64 (1.31, 2.05)	0.21
rs112328442	8	3217408	C	G	CSMD1	0.977	1.5e-05	1.92 (1.43, 2.58)	0.983	0.069	1.62 (0.96, 2.72)	0.98	9.2×10-6	1.84 (1.42, 2.38)	0.16
Chr.: Chromosome, OR: Odds ratio, CI: Confidence interval, RAF: Risk allele frequency, Heterogeneity p-value: p-value from Cochran's Q-test for heterogeneity
aAlleles are aligned to the forward strand of NCBI Build 37.
b Nearest genes are MIR4686 and ASCL2

## Sheet: ESM Table 4
ESM Table 4. Lead variant at AGMO (rs73284431) conditional on previously reported variants (rs10238625, rs10276674).
Variant tested	Risk	Other	conditioning on	Zulu					AADM					Meta-analysis
				Risk allele frequency	Before conditioning		After conditioning		Risk allele frequency	Before conditioning		After conditioning		Risk allele frequency	Before conditioning		After conditioning
					OR (95% CI)	p-value	OR (95% CI)	p-value		OR (95% CI)	p-value	OR (95% CI)	p-value		OR (95% CI)	p-value	OR (95% CI)	p-value
rs73284431	G	C	rs10238625	0.924	1.59 (1.35, 1.87)	2.1×10-8	1.60 (1.36, 1.88)	1.7×10-8	0.877657	1.31 (1.06, 1.62)	0.011	1.33 (1.07, 1.64)	0.0092	0.907	1.48 (1.30, 1.69)	2.4×10-9	1.49 (1.31, 1.70)	1.3×10-9
rs73284431	G	C	rs10276674	0.924	1.59 (1.35, 1.87)	2.1×10-8	1.60 (1.36, 1.88)	1.8×10-8	0.877657	1.31 (1.06, 1.62)	0.011	1.31 (1.06, 1.62)	0.012	0.907	1.48 (1.30, 1.69)	2.4×10-9	1.49 (1.31, 1.69)	1.8×10-9
rs10238625	A	G	rs73284431	0.558	1.01 (0.93, 1.11)	0.75	1.03 (0.95, 1.13)	0.47	0.515	1.15 (1.00, 1.32)	0.046	1.16 (1.01, 1.33)	0.037	0.546	1.05 (0.98, 1.14)	0.18	1.07 (0.99, 1.15)	0.082
rs10276674	C	T	rs73284431	0.294	1.00 (0.91, 1.10)	0.98	1.03 (0.93, 1.13)	0.57	0.24	0.97 (0.82, 1.14)	0.71	0.97 (0.82, 1.15)	0.74	0.28	0.99 (0.91, 1.08)	0.87	1.01 (0.93, 1.10)	0.74
Meta-analysis results from a fixed-effects inverse variance meta-analysis using METAL.

## Sheet: ESM Table 5
ESM Table 5: T2D reciprocal conditional analysis results between the lead variant in the Zulu/AADM meta-analysis (rs12277475) and reported index variants rs3842770, rs7107784 at the INS locus.
Variant tested	Risk	Other	conditioning on	Zulu					AADM					Meta-analysis
				Risk allele frequency	Before conditioning		After conditioning		Risk allele frequency	Before conditioning		After conditioning		Risk allele frequency	Before conditioning		After conditioning
					OR (95% CI)	p-value	OR (95% CI)	p-value		OR (95% CI)	p-value	OR (95% CI)	p-value		OR (95% CI)	p-value	OR (95% CI)	p-value
rs12277475	T	C	rs3842770	0.261	1.27 (1.15, 1.40)	3.5×10-6	1.26 (1.13, 1.39)	1.2×10-5	0.16	1.32 (1.08, 1.61)	0.0071	1.30 (1.06, 1.59)	0.011	0.219	1.28 (1.17, 1.40)	1.66×10-7	1.26 (1.15, 1.39)	6.9×10-7
rs12277475	T	C	rs7107784	0.261	1.27 (1.15, 1.40)	3.5×10-6	1.30 (1.18, 1.44)	3.8×10-7	0.16	1.32 (1.08, 1.61)	0.0071	1.35 (1.09, 1.66)	0.005	0.219	1.28 (1.17, 1.40)	1.66×10-7	1.31 (1.20, 1.44)	1.2×10-8
rs3842770	A	G	rs12277475	0.307	1.12 (1.01, 1.23)	0.28	1.08 (0.98, 1.19)	0.11	0.3	1.19 (1.02, 1.40)	0.027	1.17 (1.00, 1.38)	0.046	0.305	1.14 (1.05, 1.24)	0.002	1.11 (1.02, 1.21)	0.019
rs7107784	G	A	rs12277475	0.31	1.10 (1.00, 1.21)	0.54	1.15 (1.04, 1.27)	0.0047	0.71	1.01 (0.86,1.19)	0.88	1.08 (0.92, 1.28)	0.35	0.698	1.08 (0.99, 1.17)	0.1189	1.13 (1.04, 1.23)	0.004
Meta-analysis results from a fixed-effects inverse variance meta-analysis using METAL.

## Sheet: ESM Table 6
ESM Table 6: VNTR lineages and lineage groups associated with T2D in Zulu, AADM and combined (frequency in Zulu/AADM > 0.01).
		Zulu			AADM			Meta-analysis
EA	NEA	EAF	OR (95% CI)	P-value	EAF	OR (95% CI)	P-value	Pooled EAF	OR (95% CI)	P-value
I	Non-I	0.125	0.85 (0.75, 0.97)	0.015	0.033686	1.00 (0.67, 1.47)	0.985	0.08784	0.87 (0.76, 0.98)	0.0218
III	Non-III	0.02925	0.84 (0.65, 1.08)	0.095	0.0214365	1.11 (0.68, 1.82)	0.679	0.0260703	0.89 (0.71, 1.11)	0.303
J	Non-J	0.116	1.19 (1.04, 1.37)	0.013	0.278953	1.04 (0.85, 1.27)	0.683	0.182313	1.14 (1.02, 1.28)	0.0229
K	Non-K	0.173	0.83 (0.74, 0.93)	0.0018	0.0434298	1.19 (0.80, 1.77)	0.389	0.120272	0.85 (0.76, 0.96)	0.00573
M	Non-M	0.01963	0.99 (0.72, 1.35)	0.79	0.0244989	0.75 (0.48, 1.18)	0.213	0.0216114	0.90 (0.70, 1.17)	0.435
N	Non-N	0.0827559	0.98 (0.84, 1.15)	0.56	0.0111359	1.05 (0.55, 1.98)	0.891	0.0536103	0.99 (0.85, 1.15)	0.864
O	Non-O				0.0108575	0.73 (0.38, 1.43)	0.364
P	Non-P				0.0818486	0.76 (0.59, 0.99)	0.042
Q	Non-Q	0.0377	0.84 (0.67, 1.05)	0.074	0.0225501	0.76 (0.47, 1.21)	0.242	0.0315348	0.82 (0.67, 1.01)	0.0613
S	Non-S				0.158964	0.92 (0.73, 1.15)	0.452
T	Non-T	0.021555	1.06 (0.79, 1.43)	0.85
V	Non-V				0.0787862	0.90 (0.66, 1.21)	0.484	0.0787862	0.90 (0.66, 1.21)	0.484
W	Non-W	0.147	1.21 (1.07, 1.36)	0.0023	0.127506	1.37 (1.07, 1.75)	0.011	0.139067	1.24 (1.11, 1.38)	0.000108
X	Non-X	0.02059	0.94 (0.69, 1.27)	0.49
Y	Non-Y	0.01251	1.23 (0.84, 1.79)	0.37
EA=effect allele (lineage), NEA=non-effect allele (lineage), EAF=effect allele frequency, OR=odds ratio, 95% CI=95% confidence interval
Results with P-value<0.05 are shown in bold

## Sheet: ESM Table 7
ESM Table 7: T2D reciprocal conditional analysis results between VNTR lineage groups W and K, lead SNP rs12277475 and reported index variants rs3842770, rs7107784 in the Zulu data.
Variant tested	EA	NEA	EAF	Before conditioning		Conditioning on	After conditioning
				OR (95% CI)	P-value		OR (95% CI)	P-value
Lineage group W	W	Non-W	0.147	1.21 (1.07, 1.36)	0.0023	rs12277475	1.14 (1.01, 1.29)	0.035
				1.21 (1.07, 1.36)	0.0023	rs3842770	1.18 (1.02, 1.37)	0.031
				1.21 (1.07, 1.36)	0.0023	rs7107784	1.19 (1.05, 1.34)	0.0067
Lineage K	Non-K	K	0.827	1.20 (1.08, 1.35)	0.0018	rs12277475	1.12 (1.00, 1.27)	0.048
				1.20 (1.08, 1.35)	0.0018	rs3842770	1.18 (1.04, 1.33)	0.0096
				1.20 (1.08, 1.35)	0.0018	rs7107784	1.27 (1.12, 1.43)	0.00011
rs12277475	T	C	0.261	1.27 (1.15, 1.40)	3.5×10-6	W	1.24 (1.12, 1.37)	4.4e-05
rs3842770	A	G	0.307	1.12 (1.01, 1.23)	0.0275		1.03 (0.91, 1.16)	0.63
rs7107784	G	A	0.69	1.10 (1.00, 1.21)	0.0535		0.94 (0.85, 1.03)	0.18
rs12277475	T	C	0.261	1.27 (1.15, 1.40)	3.5×10-6	K	1.23 (1.11, 1.37)	7.7e-05
rs3842770	A	G	0.307	1.12 (1.01, 1.23)	0.0275		1.07 (0.97, 1.19)	0.18
rs7107784	G	A	0.69	1.10 (1.00, 1.21)	0.0535		1.16 (1.05, 1.29)	0.0029
EA=effect allele (lineage), NEA=non-effect allele (lineage), EAF=effect allele frequency, OR=odds ratio, 95% CI=95% confidence interval
Results based on data from the Zulu study.

## Sheet: ESM Table 8
ESM Table 8: T2D reciprocal conditional analysis results between VNTR lineage groups W and P, lead SNP rs12277475 and reported index variants rs3842770, rs7107784 in AADM.
Variant tested	EA	NEA	EAF	Before conditioning		Conditioning on	After conditioning
				OR (95% CI)	P-value		OR (95% CI)	P-value
Lineage group W	W	Non-W	0.128	1.37 (1.07, 1.75)	0.011	rs12277475	1.31 (1.02, 1.67)	0.032
				1.37 (1.07, 1.75)	0.011	rs3842770	1.27 (0.95, 1.69)	0.109
				1.37 (1.07, 1.75)	0.011	rs7107784	1.39 (1.08, 1.78)	0.01
Lineage P	P	Non-P	0.082	0.76 (0.59, 0.99)	0.042	rs12277475	0.82 (0.63, 1.07)	0.14
				0.76 (0.59, 0.99)	0.042	rs3842770	0.82 (0.62, 1.08)	0.15
				0.76 (0.59, 0.99)	0.042	rs7107784	0.76 (0.58, 0.99)	0.041
rs12277475	T	C	0.16	1.32 (1.09, 1.59)	0.007	W	1.32 (1.09, 1.59)	0.02
rs3842770	A	G	0.3	1.08 (0.94, 1.25)	0.027		1.08 (0.94, 1.25)	0.323
rs7107784	A	G	0.29	1.18 (1.02, 1.37)	0.882		1.02 (1.37, 0.69)	0.679
rs12277475	T	C	0.16	1.32 (1.09, 1.59)	0.007	P	1.32 (1.09, 1.58)	0.021
rs3842770	A	G	0.3	1.08 (0.94, 1.25)	0.027		1.08 (0.94, 1.25)	0.09
rs7107784	A	G	0.29	1.18 (1.02, 1.37)	0.882		1.02 (1.37)	0.782
rs12277475	T	C	0.16	1.32 (1.09, 1.59)	0.007	rs3842770	1.32 (1.09, 1.59)	0.011
rs3842770	A	G	0.3	1.08 (0.94, 1.25)	0.027	rs12277475	1.08 (0.94, 1.25)	0.046
EA=effect allele (lineage), NEA=non-effect allele (lineage), EAF=effect allele frequency, OR=odds ratio, 95% CI=95% confidence interval
Results based on data from the AADM study.

## Sheet: ESM Table 9
ESM Table 9: Finemapping of signals with posterior probabilities > 0.2 identified in this study in our African samples and comparison with Europeans.
Locus	African							European
	Number of causal variants	Plausible causal variant(s) with PP ≥ 0.1	Posterior probability (PP)	Annotation*	99% credible set			Number of causal variants	Plausible causal variant(s) with PP ≥ 0.1	Posterior probability (PP)	Annotation*	99% credible set
					Variants	Range	Length (bp)					Variants	Range	Length (bp)
TCF7L2	2	rs7903146	0.996	intronic	3399	chr10:114,258,723-115,257,527	998805	5	rs2058440	1	intergenic	1027	chr10:114,266,452-115,257,527	991075
									rs11196131	1	intergenic
									rs11196134	1	intergenic
		rs17746147	0.295	intergenic					rs7903146	0.5451	intronic
									rs12257761	0.2009	intergenic
AGMO	1	rs73284431	0.828	intronic	5	chr7:15,424,757-15,434,230	9474	1	No causal variants with posterior probability ≥ 0.1
*Most severe consequence from VEP

## Sheet: ESM Table 10
ESM Table 10: Posterior probabilities of the five hypotheses given by “coloc” regarding whether previously reported T2D signals and African signals share the same causal variants in the 22 loci replicated by either the direct or the local approach.
Gene	Lead variant	Chr	Pos	PP of H0	PP of H1	PP of H2	PP of H3	PP of H4
TCF7L2	rs7903146	10	114758349	5.8×10-114	9.0×10-14	1.9×10-107	9.3×10-8	1
INS-IGF2*	rs3842770	11	2178670	1.5×10-6	8.8×10-7	4.19e-05	2.51e-05	1
MIR4686	rs7107784	11	2215089	1.5×10-6	8.9×10-7	4.28e-05	2.59e-05	1
ADAMTS9	rs6795735	3	64705365	1.9×10-6	0.0007	4.0×10-7	0.00015	0.999
SLC30A8	rs3802177	8	118185025	1.6×10-16	9.8×10-6	1.0×10-16	6.1×10-6	1
BCL2A	rs12454712	18	60845884	0.0819	0.00241	0.00347	0.000102	0.912
PRC1	rs12899811	15	91544076	0.000311	0.00357	1.93e-05	0.000221	0.996
PROX1	rs2075423	1	214154719	4.35e-05	0.00234	1.2×10-6	6.46e-05	0.998
IGF2BP2	rs4402960	3	185511687	6.1×10-23	0.000239	7.3×10-24	2.83e-05	1
SPRY2	rs1359790	13	80717156	8.8×10-8	0.00287	3.1×10-9	0.000102	0.997
CILP2-GATAD2A	rs10401969	19	19407718	0.0487	0.00343	0.00119	8.37e-05	0.947
DUSP9	rs5945326	23	152899922	0.0242	0.00363	0.000604	9.05e-05	0.972
TMEM154	rs6813195	4	153520475	0.00373347	0.000778186	0.000181151	3.7559e-05	0.99527
GRB14-COBLL1	rs13389219	2	165528876	0.0526447	0.00127936	0.00240079	5.8155e-05	0.943617
PEPD	rs3786897	19	33893008	0.120592	0.00255398	0.00679467	0.000143729	0.869916
RBMS1	rs7593730	2	161171454	1.76458e-05	0.000242861	1.4×10-6	1.96345e-05	0.999718
TLE4	rs13292136	9	81952128	0.00319631	0.00212151	0.000163391	0.000108249	0.99441
CDKAL1	rs10440833	6	20688121	6.8×10-34	0.000913194	4.8×10-35	6.392e-05	0.999023
AP3S2	rs2028299	15	90374257	0.0279409	0.00211798	0.00153968	0.000116517	0.968285
CCDC85A	rs1116357	2	57287411	0.14594	0.00287424	0.00564768	0.00011106	0.845427
KCNQ1	rs231361	11	2691500	1.8×10-6	0.00453554	9.7×10-8	0.000238148	0.995224
SSR1-RREB1	rs9505118	6	7290437	0.00066	0.00089	8.6e-05	0.00011	0.998
PP: Posterior probability;
H0: Neither signals have causal variants in the region;
H1: only the first signal has causal variant;
H2: only the second signal has the causal variants;
H3 : both signals have causal variants in the region and they are different;
H4: both signals have causal variants in the region and they are the same one.
*African American signal
